# Supplementary material for: Genome-Wide Characterization of RNA Editing in Chicken Embryos Reveals Common Features among Vertebrates
Source: PLoS One. 2015 May 29;10(5):e0126776. doi: 10.1371/journal.pone.0126776 (PMC4449034; doi:10.1371/journal.pone.0126776)
Supplement: S1 Table — [Btn] Biotin on 5' end for pyrosequencing only. (XLSX) [file pone.0126776.s002.xlsx]

## Sheet: Feuil1
Chromosome	Position	Forward	Reverse	Sequencing
1	167109833	TTTGATTCTTCGTGAACA	[Btn]AGTTTTCTTAAGGTCCAGG	TGATTTCACCATTAAGGA
2	86000822	[Btn]ATTTTACTATGCTGGACCACAATG	GGGATATTTTTGGGAAGGTTCA	CATACCATGCCAACATC
2	86000926	[Btn]TGACACAGACAAAGGACAGTATGA	GCTAATGGTGGTGATTATGTTGAA	CATATTTCTACGCTGTACAC
2	86001360	CTGTCATCTGTTGCATGGCAATAT	[Btn]GCTGCTCCTCCTGCTTCATTATGT	GGAATATTGGTGGAAAG
2	86001370
4	20956439	[Btn]TCCAAAGGCTACGGCATCG	TCCAACAGGCCTTGTTCATTC [cDNA] ; TGTTTGAAATGCAATGTTTGAG [DNA]	GAGGTTAACCGCATTTC
6	29787642	AGTTAAATGTCTTCTGCCTAGTGA	[Btn]CAAACTCCAAAATGATGGTAGAGA	AAAATAGGAATTAAAAGGC
3	2384093	AGCCTGTCTGAACACAACAGC	[Btn]GGGGTCAGATTATCTCACTGGAG	ACCCTTTCACTGTGCT
3	2384105
4	73361456	CTGAAGGCTCTGGGGTGCA	[Btn]GCATTCCAACTGCCAAGAGG	TGTCATTGGCTTAATTG
13	931843	GCAAGGCTCAGGCTACGT	[Btn]GCTTTGCTGCCAGTTTCC	CGTAGAGAGCAGCTGA
13	931855
13	931888			CAAAAAGCCAGCGCA
13	10717577	TTGGATTTGTTCTCCTCATAGTGA	[Btn]AGCTGCAGGTGGTTCCTTTATT	CATAGTGAGCACTGGTCT
